# Supplementary material for: Papain-Decorated Mucopenetrating SEDDS: A Tentative Approach to Combat Absorption Issues of Acyclovir via the Oral Route
Source: Pharmaceutics. 2022 Jul 29;14(8):1584. doi: 10.3390/pharmaceutics14081584 (PMC9412565; doi:10.3390/pharmaceutics14081584)
Supplement: Supplementary file 1 [file pharmaceutics-14-01584-s001.zip]

Archive with 1 entries (1 files):
- pharmaceutics-1800423-supplementary.pdf
